# Supplementary material for: What Was George Forrest’s Plant Collection Journey like in China?
Source: Plants (Basel). 2024 May 15;13(10):1367. doi: 10.3390/plants13101367 (PMC11125649; doi:10.3390/plants13101367)
Supplement: Supplementary file 1 [file plants-13-01367-s001.zip]

Archive with 1 entries (1 files):
- plants-3005786-supplementary.pdf
